# Supplementary material for: Hypermethylation of the Gene Body in SRCIN1 Is Involved in Breast Cancer Cell Proliferation and Is a Potential Blood-Based Biomarker for Early Detection and a Poor Prognosis
Source: Biomolecules. 2024 May 12;14(5):571. doi: 10.3390/biom14050571 (PMC11118508; doi:10.3390/biom14050571)
Supplement: Supplementary file 1 [file biomolecules-14-00571-s001.zip]

Archive with 1 entries (1 files):
- biomolecules-2982132-supplementary.pdf
